# Supplementary material for: Population Admixture and APOB Variant Landscape in Ecuadorian Mestizo Patients with Cardiac Diseases: Potential Implications for Familial Hypercholesterolemia Genetics
Source: J Cardiovasc Dev Dis. 2026 Jan 8;13(1):36. doi: 10.3390/jcdd13010036 (PMC12841957; doi:10.3390/jcdd13010036)
Supplement: Supplementary file 1 [file jcdd-13-00036-s001.zip]

Archive with 1 entries (1 files):
- jcdd-4008996-supplementary.pdf
